# Supplementary material for: CT features associated with contralateral recurrence of spontaneous pneumothorax
Source: QJM. 2024 Jul 8;117(12):837–45. doi: 10.1093/qjmed/hcae129 (PMC11760504; doi:10.1093/qjmed/hcae129)
Supplement: hcae129_Supplementary_Data [file hcae129_supplementary_data.zip]

Archive with 3 entries (2 files):
- hcae129_Supplementary_Data/
- hcae129_Supplementary_Data/Acronyms_2023_SM1.docx
- hcae129_Supplementary_Data/CT_PSP_Supplementary material_SM2.pdf
